# Supplementary material for: Synaptic Terminal Density Early in the Course of Schizophrenia: An In Vivo UCB-J Positron Emission Tomographic Imaging Study of SV2A
Source: Biol Psychiatry. 2024 Apr 1;95(7):639–46. doi: 10.1016/j.biopsych.2023.05.022 (PMC10923626; doi:10.1016/j.biopsych.2023.05.022)
Supplement: Key Resources Table [file mmc2.xlsx]

## Sheet: Key Resources Table
KEY RESOURCES TABLE
Resource Type	Specific Reagent or Resource	Source or Reference	Identifiers	Additional Information
Add additional rows as needed for each resource type	Include species and sex when applicable.	Include name of manufacturer, company, repository, individual, or research lab. Include PMID or DOI for references; use “this paper” if new.	Include catalog numbers, stock numbers, database IDs or accession numbers, and/or RRIDs. RRIDs are highly encouraged; search for RRIDs at https://scicrunch.org/resources.	Include any additional information or notes if necessary.
Biological Sample	Patients with schizophrenia and healthy volunteers	This paper	N/A	N/A
Organism/Strain	Human	This paper	N/A	N/A
Software; Algorithm	MIAKAT version 4.3.7	http://www.miakat.org/MIAKAT2/index.html	N/A	N/A
Software; Algorithm	MATLAB	Mathworks Inc., Natick, MA, USA	N/A	N/A
Software; Algorithm	FSL version 5.0.10	FMRIB, Oxford, UK	N/A	N/A
Software; Algorithm	Statistical and Parametric Mapping12	Wellcome Trust Centre for Neuroimaging, http://www.fil.ion.ucl.ac.uk/spm	N/A	N/A
Software; Algorithm	G*power version 3.1.9.3	https://www.psychologie.hhu.de/arbeitsgruppen/allgemeine-psychologie-und-arbeitspsychologie/gpower	N/A	N/A
Software; Algorithm	GraphPad Prism version 8.00 for Mac	GraphPad Software, La Jolla, California, USA, (www.graphpad.com)	N/A	N/A
Software; Algorithm	IBM SPSS Statistics	IBM	N/A	N/A
Software; Algorithm	RStudio Team (2016)	RStudio, Inc., Boston, MA (http://www.rstudio.com/)	N/A	N/A
